# Supplementary material for: Role of Maternal and Child Health Handbook on Improving Maternal, Newborn, and Child Health Outcomes: A Systematic Review and Meta-Analysis
Source: Children (Basel). 2023 Feb 23;10(3):435. doi: 10.3390/children10030435 (PMC10046926; doi:10.3390/children10030435)
Supplement: Supplementary file 1 [file children-10-00435-s001.zip]

Archive with 1 entries (1 files):
- children-2180030-supplementary.pdf
